# Supplementary material for: Downregulation of transposable elements extends lifespan in Caenorhabditis elegans
Source: Nat Commun. 2023 Aug 29;14:5278. doi: 10.1038/s41467-023-40957-9 (PMC10465613; doi:10.1038/s41467-023-40957-9)
Supplement: Supplementary file 3 — Source Data [file 41467_2023_40957_MOESM3_ESM.xlsx]

## Sheet: lifespan data
Figure 1 a										Figure 1 b										Figure 1 c										Figure 1 d										Figure 1 e
Genotype	Animal	Day		Genotype:			control RNAi	Tc1(RNAi)		Genotype	Animal	Day		Genotype:			control RNAi	Tc1(RNAi)		Genotype	Animal	Day		Genotype:			control RNAi	Tc1(RNAi)		Genotype	Animal	Day		Genotype:			control RNAi	Tc3(RNAi)		Genotype	Animal	Day		Genotype:			control RNAi	Tc14(RNAi)
1	1	18		1= control RNAi		mean	22.25	23.55		1	1	10		1= control RNAi		mean	14.22	15.15		1	1	9		1= control RNAi		mean	20.28	22.16		1	1	10		1= control RNAi		mean	14.22	15.38		1	1	17		1= control RNAi		mean	21.63	24
1	2	18		2= Tc1(RNAi)		SEM	0.2	0.24		1	2	10		2= Tc1(RNAi)		SEM	0.22	0.24		1	2	9		2= Tc1(RNAi)		SEM	0.41	0.46		1	2	10		2= Tc3(RNAi)		SEM	0.22	0.23		1	2	17		2= Tc14(RNAi)		SEM	0.34	0.54
1	3	18				0.75	24	26		1	3	10				0.75	16	17		1	3	9				0.75	24	25		1	3	10				0.75	16	17		1	3	18				0.75	23	26
1	4	18				% to control		5.84		1	4	10				% to control		6.54		1	4	9				% to control		9.47		1	4	10				% to control		8.16		1	4	18				% to control		10.96
1	5	18				n counts	150	136		1	5	10				n counts	126	142		1	5	10				n counts	118	142		1	5	10				n counts	126	128		1	5	18				n counts	48	46
1	6	18				temp	15°C			1	6	10				temp	25°C			1	6	10				temp	15°C			1	6	10				temp	25°C			1	6	19				temp	20°C
1	7	18								1	7	10								1	7	15								1	7	10								1	7	19
1	8	18								1	8	10								1	8	15								1	8	10								1	8	19
1	9	18								1	9	10								1	9	15								1	9	10								1	9	20
1	10	18								1	10	10								1	10	15								1	10	10								1	10	20
1	11	18								1	11	10								1	11	15								1	11	10								1	11	20
1	12	19								1	12	11								1	12	16								1	12	11								1	12	20
1	13	19								1	13	11								1	13	16								1	13	11								1	13	21
1	14	19								1	14	11								1	14	16								1	14	11								1	14	21
1	15	19								1	15	11								1	15	16								1	15	11								1	15	21
1	16	19								1	16	11								1	16	16								1	16	11								1	16	21
1	17	19								1	17	11								1	17	16								1	17	11								1	17	21
1	18	19								1	18	11								1	18	17								1	18	11								1	18	21
1	19	19								1	19	11								1	19	17								1	19	11								1	19	21
1	20	19								1	20	11								1	20	17								1	20	11								1	20	21
1	21	19								1	21	11								1	21	17								1	21	11								1	21	21
1	22	19								1	22	11								1	22	17								1	22	11								1	22	21
1	23	19								1	23	12								1	23	17								1	23	12								1	23	21
1	24	20								1	24	12								1	24	17								1	24	12								1	24	21
1	25	20								1	25	12								1	25	17								1	25	12								1	25	21
1	26	20								1	26	12								1	26	17								1	26	12								1	26	21
1	27	20								1	27	12								1	27	17								1	27	12								1	27	21
1	28	20								1	28	12								1	28	17								1	28	12								1	28	21
1	29	20								1	29	12								1	29	17								1	29	12								1	29	21
1	30	20								1	30	12								1	30	17								1	30	12								1	30	22
1	31	20								1	31	12								1	31	17								1	31	12								1	31	22
1	32	20								1	32	12								1	32	17								1	32	12								1	32	22
1	33	20								1	33	12								1	33	18								1	33	12								1	33	22
1	34	20								1	34	12								1	34	18								1	34	12								1	34	23
1	35	20								1	35	12								1	35	18								1	35	12								1	35	23
1	36	20								1	36	12								1	36	18								1	36	12								1	36	23
1	37	20								1	37	13								1	37	18								1	37	13								1	37	23
1	38	20								1	38	13								1	38	18								1	38	13								1	38	24
1	39	20								1	39	13								1	39	18								1	39	13								1	39	24
1	40	20								1	40	13								1	40	18								1	40	13								1	40	24
1	41	21								1	41	13								1	41	18								1	41	13								1	41	25
1	42	21								1	42	13								1	42	18								1	42	13								1	42	25
1	43	21								1	43	13								1	43	18								1	43	13								1	43	25
1	44	21								1	44	13								1	44	18								1	44	13								1	44	25
1	45	21								1	45	13								1	45	18								1	45	13								1	45	26
1	46	21								1	46	13								1	46	18								1	46	13								1	46	26
1	47	21								1	47	14								1	47	18								1	47	14								1	47	26
1	48	21								1	48	14								1	48	19								1	48	14								1	48	26
1	49	21								1	49	14								1	49	19								1	49	14								2	1	17
1	50	21								1	50	14								1	50	19								1	50	14								2	2	18
1	51	21								1	51	14								1	51	19								1	51	14								2	3	18
1	52	21								1	52	14								1	52	19								1	52	14								2	4	19
1	53	21								1	53	14								1	53	19								1	53	14								2	5	19
1	54	21								1	54	14								1	54	19								1	54	14								2	6	19
1	55	21								1	55	14								1	55	20								1	55	14								2	7	21
1	56	21								1	56	14								1	56	20								1	56	14								2	8	21
1	57	21								1	57	14								1	57	20								1	57	14								2	9	21
1	58	22								1	58	14								1	58	20								1	58	14								2	10	21
1	59	22								1	59	14								1	59	20								1	59	14								2	11	21
1	60	22								1	60	14								1	60	20								1	60	14								2	12	22
1	61	22								1	61	14								1	61	20								1	61	14								2	13	22
1	62	22								1	62	14								1	62	20								1	62	14								2	14	22
1	63	22								1	63	14								1	63	21								1	63	14								2	15	22
1	64	22								1	64	14								1	64	21								1	64	14								2	16	22
1	65	22								1	65	14								1	65	21								1	65	14								2	17	22
1	66	22								1	66	14								1	66	21								1	66	14								2	18	23
1	67	22								1	67	15								1	67	21								1	67	15								2	19	23
1	68	22								1	68	15								1	68	21								1	68	15								2	20	23
1	69	22								1	69	15								1	69	21								1	69	15								2	21	23
1	70	22								1	70	15								1	70	21								1	70	15								2	22	23
1	71	22								1	71	15								1	71	22								1	71	15								2	23	23
1	72	22								1	72	15								1	72	22								1	72	15								2	24	24
1	73	22								1	73	15								1	73	22								1	73	15								2	25	24
1	74	22								1	74	15								1	74	22								1	74	15								2	26	24
1	75	22								1	75	15								1	75	22								1	75	15								2	27	24
1	76	22								1	76	15								1	76	22								1	76	15								2	28	25
1	77	22								1	77	15								1	77	22								1	77	15								2	29	25
1	78	22								1	78	15								1	78	22								1	78	15								2	30	25
1	79	22								1	79	15								1	79	22								1	79	15								2	31	25
1	80	23								1	80	15								1	80	23								1	80	15								2	32	25
1	81	23								1	81	15								1	81	23								1	81	15								2	33	26
1	82	23								1	82	15								1	82	23								1	82	15								2	34	26
1	83	23								1	83	15								1	83	23								1	83	15								2	35	26
1	84	23								1	84	15								1	84	23								1	84	15								2	36	27
1	85	23								1	85	15								1	85	23								1	85	15								2	37	27
1	86	23								1	86	16								1	86	23								1	86	16								2	38	27
1	87	23								1	87	16								1	87	23								1	87	16								2	39	28
1	88	23								1	88	16								1	88	24								1	88	16								2	40	28
1	89	23								1	89	16								1	89	24								1	89	16								2	41	29
1	90	23								1	90	16								1	90	24								1	90	16								2	42	29
1	91	23								1	91	16								1	91	24								1	91	16								2	43	30
1	92	23								1	92	16								1	92	24								1	92	16								2	44	31
1	93	23								1	93	16								1	93	24								1	93	16								2	45	32
1	94	23								1	94	16								1	94	24								1	94	16								2	46	32
1	95	23								1	95	16								1	95	24								1	95	16
1	96	23								1	96	16								1	96	24								1	96	16
1	97	23								1	97	16								1	97	25								1	97	16
1	98	23								1	98	16								1	98	25								1	98	16
1	99	23								1	99	16								1	99	25								1	99	16
1	100	23								1	100	16								1	100	25								1	100	16
1	101	23								1	101	16								1	101	25								1	101	16
1	102	23								1	102	17								1	102	25								1	102	17
1	103	24								1	103	17								1	103	26								1	103	17
1	104	24								1	104	17								1	104	26								1	104	17
1	105	24								1	105	17								1	105	26								1	105	17
1	106	24								1	106	17								1	106	26								1	106	17
1	107	24								1	107	17								1	107	26								1	107	17
1	108	24								1	108	17								1	108	26								1	108	17
1	109	24								1	109	17								1	109	27								1	109	17
1	110	24								1	110	17								1	110	27								1	110	17
1	111	24								1	111	17								1	111	27								1	111	17
1	112	24								1	112	17								1	112	27								1	112	17
1	113	24								1	113	17								1	113	27								1	113	17
1	114	24								1	114	17								1	114	28								1	114	17
1	115	24								1	115	17								1	115	28								1	115	17
1	116	24								1	116	17								1	116	28								1	116	17
1	117	24								1	117	18								1	117	28								1	117	18
1	118	24								1	118	18								1	118	29								1	118	18
1	119	24								1	119	18								2	1	9								1	119	18
1	120	25								1	120	18								2	2	9								1	120	18
1	121	25								1	121	18								2	3	9								1	121	18
1	122	25								1	122	19								2	4	9								1	122	19
1	123	25								1	123	19								2	5	10								1	123	19
1	124	25								1	124	19								2	6	10								1	124	19
1	125	25								1	125	20								2	7	15								1	125	20
1	126	25								1	126	20								2	8	15								1	126	20
1	127	25								2	1	10								2	9	15								2	1	10
1	128	25								2	2	10								2	10	15								2	2	10
1	129	25								2	3	10								2	11	15								2	3	10
1	130	25								2	4	10								2	12	15								2	4	10
1	131	25								2	5	10								2	13	16								2	5	11
1	132	25								2	6	10								2	14	16								2	6	11
1	133	25								2	7	10								2	15	16								2	7	11
1	134	25								2	8	10								2	16	16								2	8	12
1	135	25								2	9	10								2	17	16								2	9	12
1	136	25								2	10	10								2	18	16								2	10	12
1	137	25								2	11	10								2	19	16								2	11	12
1	138	26								2	12	11								2	20	17								2	12	12
1	139	26								2	13	11								2	21	17								2	13	12
1	140	26								2	14	11								2	22	17								2	14	12
1	141	26								2	15	11								2	23	17								2	15	12
1	142	26								2	16	11								2	24	17								2	16	12
1	143	26								2	17	11								2	25	17								2	17	12
1	144	26								2	18	11								2	26	17								2	18	12
1	145	27								2	19	11								2	27	17								2	19	12
1	146	27								2	20	11								2	28	17								2	20	12
1	147	27								2	21	11								2	29	18								2	21	12
1	148	27								2	22	12								2	30	18								2	22	13
1	149	27								2	23	12								2	31	18								2	23	13
1	150	27								2	24	12								2	32	18								2	24	13
2	1	18								2	25	12								2	33	18								2	25	13
2	2	18								2	26	12								2	34	18								2	26	13
2	3	18								2	27	12								2	35	18								2	27	13
2	4	18								2	28	12								2	36	18								2	28	13
2	5	18								2	29	12								2	37	18								2	29	13
2	6	18								2	30	12								2	38	19								2	30	13
2	7	19								2	31	12								2	39	19								2	31	13
2	8	19								2	32	13								2	40	19								2	32	13
2	9	19								2	33	13								2	41	19								2	33	13
2	10	19								2	34	13								2	42	19								2	34	13
2	11	19								2	35	13								2	43	19								2	35	14
2	12	19								2	36	13								2	44	19								2	36	14
2	13	19								2	37	13								2	45	19								2	37	14
2	14	20								2	38	13								2	46	20								2	38	14
2	15	20								2	39	13								2	47	20								2	39	14
2	16	20								2	40	13								2	48	20								2	40	14
2	17	20								2	41	13								2	49	20								2	41	14
2	18	20								2	42	14								2	50	20								2	42	14
2	19	20								2	43	14								2	51	20								2	43	14
2	20	20								2	44	14								2	52	20								2	44	14
2	21	20								2	45	14								2	53	20								2	45	14
2	22	20								2	46	14								2	54	20								2	46	14
2	23	21								2	47	14								2	55	21								2	47	14
2	24	21								2	48	14								2	56	21								2	48	14
2	25	21								2	49	14								2	57	21								2	49	14
2	26	21								2	50	14								2	58	21								2	50	15
2	27	21								2	51	14								2	59	21								2	51	15
2	28	21								2	52	14								2	60	21								2	52	15
2	29	21								2	53	14								2	61	21								2	53	15
2	30	21								2	54	14								2	62	21								2	54	15
2	31	21								2	55	14								2	63	21								2	55	15
2	32	22								2	56	15								2	64	21								2	56	15
2	33	22								2	57	15								2	65	22								2	57	15
2	34	22								2	58	15								2	66	22								2	58	15
2	35	22								2	59	15								2	67	22								2	59	15
2	36	22								2	60	15								2	68	22								2	60	15
2	37	22								2	61	15								2	69	22								2	61	15
2	38	22								2	62	15								2	70	22								2	62	15
2	39	22								2	63	15								2	71	22								2	63	16
2	40	22								2	64	15								2	72	22								2	64	16
2	41	22								2	65	15								2	73	22								2	65	16
2	42	22								2	66	15								2	74	22								2	66	16
2	43	22								2	67	15								2	75	23								2	67	16
2	44	22								2	68	15								2	76	23								2	68	16
2	45	22								2	69	16								2	77	23								2	69	16
2	46	22								2	70	16								2	78	23								2	70	16
2	47	22								2	71	16								2	79	23								2	71	16
2	48	22								2	72	16								2	80	23								2	72	16
2	49	22								2	73	16								2	81	23								2	73	16
2	50	22								2	74	16								2	82	23								2	74	16
2	51	23								2	75	16								2	83	23								2	75	16
2	52	23								2	76	16								2	84	23								2	76	16
2	53	23								2	77	16								2	85	23								2	77	16
2	54	23								2	78	16								2	86	23								2	78	16
2	55	23								2	79	16								2	87	24								2	79	16
2	56	23								2	80	16								2	88	24								2	80	16
2	57	23								2	81	16								2	89	24								2	81	16
2	58	23								2	82	16								2	90	24								2	82	16
2	59	23								2	83	16								2	91	24								2	83	17
2	60	23								2	84	16								2	92	24								2	84	17
2	61	23								2	85	16								2	93	24								2	85	17
2	62	23								2	86	16								2	94	24								2	86	17
2	63	23								2	87	16								2	95	24								2	87	17
2	64	23								2	88	16								2	96	24								2	88	17
2	65	23								2	89	16								2	97	24								2	89	17
2	66	23								2	90	16								2	98	24								2	90	17
2	67	23								2	91	17								2	99	25								2	91	17
2	68	23								2	92	17								2	100	25								2	92	17
2	69	23								2	93	17								2	101	25								2	93	17
2	70	24								2	94	17								2	102	25								2	94	17
2	71	24								2	95	17								2	103	25								2	95	17
2	72	24								2	96	17								2	104	25								2	96	17
2	73	24								2	97	17								2	105	25								2	97	17
2	74	24								2	98	17								2	106	25								2	98	17
2	75	24								2	99	17								2	107	25								2	99	17
2	76	24								2	100	17								2	108	26								2	100	17
2	77	24								2	101	17								2	109	26								2	101	18
2	78	24								2	102	17								2	110	26								2	102	18
2	79	24								2	103	17								2	111	26								2	103	18
2	80	24								2	104	17								2	112	26								2	104	18
2	81	24								2	105	17								2	113	26								2	105	18
2	82	24								2	106	17								2	114	26								2	106	18
2	83	24								2	107	17								2	115	26								2	107	18
2	84	25								2	108	17								2	116	26								2	108	18
2	85	25								2	109	17								2	117	27								2	109	18
2	86	25								2	110	17								2	118	27								2	110	18
2	87	25								2	111	17								2	119	27								2	111	18
2	88	25								2	112	18								2	120	27								2	112	18
2	89	25								2	113	18								2	121	28								2	113	19
2	90	25								2	114	18								2	122	28								2	114	19
2	91	25								2	115	18								2	123	28								2	115	19
2	92	25								2	116	18								2	124	29								2	116	19
2	93	25								2	117	18								2	125	29								2	117	19
2	94	25								2	118	18								2	126	29								2	118	19
2	95	25								2	119	18								2	127	29								2	119	19
2	96	25								2	120	18								2	128	29								2	120	19
2	97	25								2	121	18								2	129	30								2	121	19
2	98	25								2	122	18								2	130	30								2	122	19
2	99	26								2	123	18								2	131	30								2	123	20
2	100	26								2	124	18								2	132	30								2	124	20
2	101	26								2	125	18								2	133	30								2	125	20
2	102	26								2	126	19								2	134	31								2	126	20
2	103	26								2	127	19								2	135	32								2	127	21
2	104	26								2	128	19								2	136	33								2	128	21
2	105	26								2	129	19								2	137	33
2	106	26								2	130	19								2	138	33
2	107	26								2	131	19								2	139	34
2	108	26								2	132	19								2	140	34
2	109	26								2	133	19								2	141	35
2	110	26								2	134	19								2	142	36
2	111	26								2	135	19
2	112	26								2	136	19
2	113	27								2	137	19
2	114	27								2	138	19
2	115	27								2	139	20
2	116	27								2	140	20
2	117	27								2	141	21
2	118	27								2	142	21
2	119	27
2	120	27
2	121	27
2	122	27
2	123	27
2	124	27
2	125	27
2	126	27
2	127	28
2	128	28
2	129	28
2	130	28
2	131	28
2	132	29
2	133	29
2	134	29
2	135	29
2	136	29
[truncated: 191 more columns]

## Sheet: figures data
				Source data files description
Figure 1
		Parameter 1	Parameter 2	Parameter 3	Parameter 4	Parameter 5	Parameter 6	Parameter 7	Parameter 8
	Data 1	Fig 1 b_cdc-42 in control RNAi and in Tc1(RNAi).tif	Fig 1 b_Tc1 level in control RNAi and in Tc1(RNAi).tif	Fig 1 d_ cdc-42 in control RNAi and in Tc1(RNAi).tif	Fig1 f_Tc1 level in control RNAi and in Tc1(RNAi).tif	Fig 1 h_ cdc-42 in control RNAi and in Tc3(RNAi).tif	Fig1 j_cdc-42 level in control RNAi and in Tc14(RNAi).tif	Fig1 j_Tc14 level in control RNAi (3 bands on right side).tif	Fig1 j_Tc14 level in Tc14(RNAi) (3 bands on right side).tif
Figure 2
		Parameter 1	Parameter 2	Parameter 3	Parameter 4	Parameter 5	Parameter 6	Parameter 7	Parameter 8
	Data 1	Fig 2 d_ cdc-42 in control RNAi and in Tc1+Tc3(RNAi).tif	Fig 2 d_ Tc1 level in control RNAi and in Tc1+Tc3(RNAi).tif	Fig 2 e_ control, cdc-42.tif	Fig 2 e_ Tc14 level.tif	Fig 2 e_ Tc1 level.tif	Fig 2 e_ Tc3 level.tif	fig 2h	fig2h_2
Figure 3
		Parameter 1	Parameter 2	Parameter 3	Parameter 4	Parameter 5	Parameter 6
	Data 1	Fig 3 h_ cdc-42 and ppw-2 level in pPD49.78(control).tif	Fig 3 h_ cdc-42 and ppw-2 level in ppw-2(exp.).tif	Fig 3 b_ cdc-42 and prg-1 level in pPD118.26(control).tif	Fig 3 b_ cdc-42 and prg-1 level in prg-1(exp1.).tif
Figure 4		Parameter 1	Parameter 2	Parameter 3	Parameter 4
	Data 1	Fig 4_c1	Fig4_c2	Fig4_c3	Fig4d
Figure 5a
		Parameter 1	Parameter 2	Parameter 3	Parameter 4	Parameter 5	Parameter 6	Parameter 7	Parameter 8	Parameter 9	Parameter 10
	Data 1	Fig 5 a_ cdc-42 in nmad-1(-) (3 bands in the top right corner).tif	Fig 5 a_ cdc-42 in wt (3 bands in the bottom left corner).tif	Fig 5 a_ cdc-42 level in control RNAi and in damt-1(RNAi).tif	Fig 5 a_ Tc14 level in control RNAi and in damt-1(RNAi).tif	Fig 5 a_ Tc14 level in wt and in nmad-1(-).tif	Fig 5 a_ Tc1 level in control RNAi and in damt-1(RNAi).tif	Fig 5 a_ Tc1 level in wt and in nmad-1(-).tif	Fig 5 a_ Tc3 in nmad-1(-) (3 bands on right side).tif	Fig 5 a_ Tc3 in wt.tif	Fig 5 a_ Tc3 level in control RNAi and in damt-1(RNAi).tif
Figure 6a
		Parameter 1	Parameter 2	Parameter 3	Parameter 4	Parameter 5	Parameter 6	Parameter 7	Parameter 8	Parameter 9	Parameter 10
	Data 1	fig 6a-wildtype cep1.jpg	fig 6a-wildtype control cep1.jpg	fig 6a-wildtype control day 1 4 7 9 12.jpg	fig6a-wildtype control TC14.jpg	fig 6a-wildtype TC1.jpg	fig6a-wildtype TC14.jpg	fig6a-wildtype TC3.jpg
Figure 6b
		Parameter 1	Parameter 2	Parameter 3	Parameter 4
	Data 1	fig 6c-daf2 control.jpg	fig 6c-daf2 TC1.jpg	fig 6c-daf2 tc14 right figure is chosen in ppt.jpg	fig 6c-daf2 tc3.jpg
Figure 6d-d"
		Parameter 1	Parameter 2	Parameter 3	Parameter 4	Parameter 5	Parameter 6
	Data 1	fig 6h-nmad damt control.jpg	fig 6i 1 nmad damt.jpg	fig 6i-nmad and damt tc3.jpg	fig 6d''-tc3 (2).jpg	fig 6d''-tc1.jpg	fig 6d''-control.jpg
Figure 8
		Parameter 1	Parameter 2	Parameter 3	Parameter 4
	Data 1	fig 8a-control.jpg	fig 8a- tc1.jpg	fig 8a-tc3.jpg
Figure s15
		Parameter 1	Parameter 2	Parameter 3	Parameter 4
	Data 1	s15a1	s15a2	s15b1	s15c
Figure s9
		Parameter 1	Parameter 2	Parameter 3
	Data 1	s9	s16_9	s5
Figure 20
		Parameter 1	Parameter 2
	Data 1	Fig 10h control	Fig 10h exp
Figure	22a
		Parameter 1	Parameter 2	Parameter 3	Parameter 4	Parameter 5	Parameter 6
	Data 1	fig s16-damt d 1 5 10.jpg	fig s16 - nmad d 1 5.jpg	fig s16-wildtype d 1 10 15.jpg	fig s16a-nmad control.jpg	fig s16a-wildtype control.jpg	figS16a damt control d 1 5 10.jpg
Figure 22b
		Parameter 1	Parameter 2	Parameter 3	Parameter 4	Parameter 5
	Data 1	2021.01.20_tc3qpcr_95c10s66c30s28x_daf2_1d_15d_20d.jpg	2021.01.20_tc3R10_95c10s66c30s32x_daf2_1d_15d_20d_2.jpg	2021.01.23_tc3R10_95c10s66c30s32x_daf2_1d_15d_20d.jpg	2021.01.25_tc3R10_95c10s63c30s35x_nmad_d1_d5_2.jpg	2021.01.26_tc3qpcr_95c10s63c30s28x_nmad_d1_d5_2.jpg
Figure 23
		Parameter 1	Parameter 2	Parameter 3	Parameter 4	Parameter 5	Parameter 6
	Data 1	1P#5_15C__104.tif	1P#5_25C__39.tif	1P#5_25C__65.tif	1P#5_25C__70.tif	1P#5_25C__77.tif	1P#5_hs32C__2.tif
Figure 3a'''
		Parameter 1	Parameter 2	Parameter 3	Parameter 4	Parameter 5	Parameter 6
	Data 1	HS_PRG-1_GFP_20C_merged_(1).tif	hsp-PRG-1-GFP_at_15_degree.tif	hsp-PRG-1-GFP_at_25_degree.tif	hsp-PRG-1-GFP_at_25_degree_1.tif	hsp-PRG-1-GFP_at_25_degree_2.tif	hsp-PRG-1-GFP_at_32_degree.tif
Figure 25
		Parameter 1	Parameter 2	Parameter 3	Parameter 4	Parameter 5	Parameter 6	Parameter 7
	Data 1	NMAD-1GFP_10days_old.tif	NMAD-1GFP_1day_old.tif	NMAD-1GFP_5days_old.tif	pnmad-1-NMAD-1-GFP.tif	pnmad-1-NMAD-1-GFP_1.tif	Snap-64_b0c1x0-1936y0-1460.tif	Snap-67_b0c1x0-1936y0-1460.tif
